# Supplementary material for: Promoting Effect of Palladium on ZnAl2O4-Supported Catalysts Based on Cobalt or Copper Oxide on the Activity for the Total Propene Oxidation
Source: Materials (Basel). 2021 Aug 25;14(17):4814. doi: 10.3390/ma14174814 (PMC8432500; doi:10.3390/ma14174814)
Supplement: Supplementary file 1 [file materials-14-04814-s001.zip]

Archive with 1 entries (1 files):
- materials-1332250-Supplementary Materials.pdf
